# Supplementary material for: Amplicon-guided isolation and cultivation of previously uncultured microbial species from activated sludge
Source: Appl Environ Microbiol. 2023 Dec 5;89(12):e01151-23. doi: 10.1128/aem.01151-23 (PMC10734543; doi:10.1128/aem.01151-23)
Supplement: Supplemental file 2 — Data S1. [file aem.01151-23-s0002.xlsx]

## Sheet: File description
Data S1: 16S rRNA gene V1-V3 amplicon sequencing results for enrichments and isolates
Information about the data in this file
Original colony: 16S rRNA V1-V3 amplicon data for the original colonies picked. Taxa targeted for isolation are marked in red.
Restreaks: 16S rRNA V1-V3 amplicon data for four colonies picked after restreakting selected colonies picked in Original colony (marked in red).
Glycerol stocks: 16S rRNA V1-V3 amplicon data for four colonies grown from glycerol stocks of colonies picked from Restreaks (marked in red).
RA: Percent relative abundance of the most abundant or targeted ASV according to 16S rRNA V1-V3 amplicon data.

## Sheet: Original colony
Isolate_ID	SeqID	ASV	Phylum	Class	Order	Family	Genus	Species	RA	Sample plate	Carbon source
Isolate_001	MQ210219-56	ASV10	p__Actinobacteriota	c__Actinobacteria	o__Micrococcales				0.658	MV-PHN-PL4a-COL-H1	Tryptone
Isolate_002	MQ210219-57	ASV10	p__Actinobacteriota	c__Actinobacteria	o__Micrococcales				0.275	MV-PHN-PL4a-COL-A2	Tryptone
Isolate_003	MQ210219-60	ASV3	p__Proteobacteria	c__Gammaproteobacteria	o__Xanthomonadales				0.293	MV-PHN-PL4a-COL-D2	Tryptone
Isolate_004	MQ210219-62	ASV10	p__Actinobacteriota	c__Actinobacteria	o__Micrococcales				0.195	MV-PHN-PL4a-COL-F2	Tryptone
Isolate_005	MQ210219-64	ASV10	p__Actinobacteriota	c__Actinobacteria	o__Micrococcales				0.536	MV-PHN-PL4a-COL-H2	Tryptone
Isolate_006	MQ210219-66	ASV10	p__Actinobacteriota	c__Actinobacteria	o__Micrococcales				0.269	MV-PHN-PL4a-COL-B3	Tryptone
Isolate_007	MQ210219-71	ASV10	p__Actinobacteriota	c__Actinobacteria	o__Micrococcales				0.397	MV-PHN-PL4a-COL-G3	Tryptone
Isolate_008	MQ210219-78	ASV1	p__Bacteroidota	c__Bacteroidia	o__Cytophagales	f__Microscillaceae	g__midas_g_29279	s__midas_s_35538	0.295	MV-PHN-PL4a-COL-F4	Tryptone
Isolate_009	MQ210219-80	ASV10	p__Actinobacteriota	c__Actinobacteria	o__Micrococcales				0.539	MV-PHN-PL4a-COL-H4	Tryptone
Isolate_010	MQ210219-13	ASV5	p__Proteobacteria	c__Gammaproteobacteria	o__Pseudomonadales	f__Pseudomonadaceae	g__Pseudomonas		0.72	MV-PHN-PL1b-COL-E8	Casaminoacids
Isolate_011	MQ210219-18	ASV3	p__Proteobacteria	c__Gammaproteobacteria	o__Xanthomonadales				0.392	MV-PHN-PL1b-COL-B9	Casaminoacids
Isolate_012	MQ210219-21	ASV5	p__Proteobacteria	c__Gammaproteobacteria	o__Pseudomonadales	f__Pseudomonadaceae	g__Pseudomonas		0.598	MV-PHN-PL1b-COL-E9	Casaminoacids
Isolate_013	MQ210219-22	ASV3	p__Proteobacteria	c__Gammaproteobacteria	o__Xanthomonadales				0.597	MV-PHN-PL1b-COL-F9	Casaminoacids
Isolate_014	MQ210219-25	ASV5	p__Proteobacteria	c__Gammaproteobacteria	o__Pseudomonadales	f__Pseudomonadaceae	g__Pseudomonas		0.72	MV-PHN-PL1b-COL-A10	Casaminoacids
Isolate_015	MQ210219-26	ASV3	p__Proteobacteria	c__Gammaproteobacteria	o__Xanthomonadales				0.47	MV-PHN-PL1b-COL-B10	Casaminoacids
Isolate_016	MQ210219-31	ASV1	p__Bacteroidota	c__Bacteroidia	o__Cytophagales	f__Microscillaceae	g__midas_g_29279	s__midas_s_35538	0.435	MV-PHN-PL1b-COL-G10	Casaminoacids
Isolate_017	MQ210219-32	ASV3	p__Proteobacteria	c__Gammaproteobacteria	o__Xanthomonadales				0.526	MV-PHN-PL1b-COL-H10	Casaminoacids
Isolate_018	MQ210219-35	ASV3	p__Proteobacteria	c__Gammaproteobacteria	o__Xanthomonadales				0.447	MV-PHN-PL1b-COL-C11	Casaminoacids
Isolate_019	MQ210219-39	ASV5	p__Proteobacteria	c__Gammaproteobacteria	o__Pseudomonadales	f__Pseudomonadaceae	g__Pseudomonas		0.599	MV-PHN-PL1b-COL-G11	Casaminoacids
Isolate_020	MQ210219-45	ASV3	p__Proteobacteria	c__Gammaproteobacteria	o__Xanthomonadales				0.456	MV-PHN-PL1b-COL-E12	Casaminoacids
Isolate_021	MQ210219-46	ASV1	p__Bacteroidota	c__Bacteroidia	o__Cytophagales	f__Microscillaceae	g__midas_g_29279	s__midas_s_35538	0.384	MV-PHN-PL1b-COL-F12	Casaminoacids
Isolate_022	MQ210219-48	ASV3	p__Proteobacteria	c__Gammaproteobacteria	o__Xanthomonadales				0.585	MV-PHN-PL1b-COL-H12	Casaminoacids
Isolate_023	MQ210219-51	ASV3	p__Proteobacteria	c__Gammaproteobacteria	o__Xanthomonadales				0.442	MV-PHN-PL4a-COL-C1	Tryptone
Isolate_024	MQ210219-53	ASV3	p__Proteobacteria	c__Gammaproteobacteria	o__Xanthomonadales				0.383	MV-PHN-PL4a-COL-E1	Tryptone
Isolate_025	MQ210219-72	ASV3	p__Proteobacteria	c__Gammaproteobacteria	o__Xanthomonadales				0.514	MV-PHN-PL4a-COL-H3	Tryptone
Isolate_026	MQ210219-82	ASV3	p__Proteobacteria	c__Gammaproteobacteria	o__Xanthomonadales				0.559	MV-PHN-PL4a-COL-B5	Tryptone
Isolate_027	MQ210219-89	ASV3	p__Proteobacteria	c__Gammaproteobacteria	o__Xanthomonadales				0.608	MV-PHN-PL4a-COL-A6	Tryptone
Isolate_028	MQ210219-92	ASV3	p__Proteobacteria	c__Gammaproteobacteria	o__Xanthomonadales				0.606	MV-PHN-PL4a-COL-D6	Tryptone
Isolate_029	MQ210219-164	ASV85	p__Proteobacteria	c__Gammaproteobacteria	o__Enterobacterales	f__Aeromonadaceae	g__Aeromonas		0.834	MV-PHN-PL5-COL-H6	Acetate
Isolate_030	MQ210219-70	ASV140	p__Proteobacteria	c__Gammaproteobacteria	o__Enterobacterales	f__Aeromonadaceae	g__Aeromonas	s__midas_s_4701	0.338	MV-PHN-PL4a-COL-F3	Tryptone
Isolate_031	MQ210219-6	ASV5	p__Proteobacteria	c__Gammaproteobacteria	o__Pseudomonadales	f__Pseudomonadaceae	g__Pseudomonas		0.503	MV-PHN-PL1b-COL-F7	Casaminoacids
Isolate_032	MQ210219-12	ASV5	p__Proteobacteria	c__Gammaproteobacteria	o__Pseudomonadales	f__Pseudomonadaceae	g__Pseudomonas		0.654	MV-PHN-PL1b-COL-D8	Casaminoacids
Isolate_033	MQ210219-58	ASV88	p__Proteobacteria	c__Alphaproteobacteria	o__Rhizobiales	f__Beijerinckiaceae	g__Bosea		0.586	MV-PHN-PL4a-COL-B2	Tryptone
Isolate_034	MQ210219-68	ASV87	p__Proteobacteria	c__Alphaproteobacteria	o__Rhizobiales	f__Beijerinckiaceae	g__Bosea	s__midas_s_5625	0.662	MV-PHN-PL4a-COL-D3	Tryptone
Isolate_035	MQ210219-19	ASV44	p__Proteobacteria	c__Alphaproteobacteria	o__Rhizobiales	f__Beijerinckiaceae	g__Bosea	s__midas_s_5625	0.854	MV-PHN-PL1b-COL-C9	Casaminoacids
Isolate_036	MQ210219-37	ASV5	p__Proteobacteria	c__Gammaproteobacteria	o__Pseudomonadales	f__Pseudomonadaceae	g__Pseudomonas		0.578	MV-PHN-PL1b-COL-E11	Casaminoacids
Isolate_037	MQ210219-17	ASV31	p__Proteobacteria	c__Gammaproteobacteria	o__Burkholderiales	f__Burkholderiaceae	g__Polynucleobacter	s__midas_s_18458	0.287	MV-PHN-PL1b-COL-A9	Casaminoacids
Isolate_038	MQ210219-148	ASV31	p__Proteobacteria	c__Gammaproteobacteria	o__Burkholderiales	f__Burkholderiaceae	g__Polynucleobacter	s__midas_s_18458	0.708	MV-PHN-PL5-COL-G3	Acetate
Isolate_039	MQ210219-167	ASV31	p__Proteobacteria	c__Gammaproteobacteria	o__Burkholderiales	f__Burkholderiaceae	g__Polynucleobacter	s__midas_s_18458	0.694	MV-PHN-PL5-COL-D7	Acetate
Isolate_040	MQ210219-155	ASV76	p__Proteobacteria	c__Alphaproteobacteria	o__Caulobacterales	f__Caulobacteraceae	g__Brevundimonas		0.684	MV-PHN-PL5-COL-B5	Acetate
Isolate_041	MQ210219-125	ASV1	p__Bacteroidota	c__Bacteroidia	o__Cytophagales	f__Microscillaceae	g__midas_g_29279	s__midas_s_35538	0.479	MV-PHN-PL5-COL-A10	Acetate
Isolate_042	MQ210219-160	ASV1	p__Bacteroidota	c__Bacteroidia	o__Cytophagales	f__Microscillaceae	g__midas_g_29279	s__midas_s_35538	0.547	MV-PHN-PL5-COL-C6	Acetate
Isolate_043	MQ210219-11	ASV83	p__Proteobacteria	c__Alphaproteobacteria	o__Rhizobiales	f__Rhizobiaceae	g__Mesorhizobium	s__midas_s_8753	0.429	MV-PHN-PL1b-COL-C8	Casaminoacids
Isolate_044	MQ210219-157	ASV68	p__Proteobacteria	c__Gammaproteobacteria	o__Burkholderiales	f__Comamonadaceae			0.406	MV-PHN-PL5-COL-G5	Acetate
Isolate_045	MQ210219-126	ASV62	p__Proteobacteria	c__Gammaproteobacteria	o__Pseudomonadales	f__Moraxellaceae	g__Acinetobacter		0.655	MV-PHN-PL5-COL-C10	Acetate
Isolate_046	MQ210219-113	ASV63	p__Proteobacteria	c__Gammaproteobacteria	o__Burkholderiales	f__Comamonadaceae			0.343	MV-PHN-PL5-COL-B6	Acetate
Isolate_047	MQ210219-131	ASV21	p__Proteobacteria	c__Gammaproteobacteria	o__Burkholderiales	f__Comamonadaceae			0.863	MV-PHN-PL5-COL-A11	Acetate
Isolate_048	MQ210219-181	ASV21	p__Proteobacteria	c__Gammaproteobacteria	o__Burkholderiales	f__Comamonadaceae			0.903	MV-PHN-PL5-COL-B11	Acetate
Isolate_049	MQ210219-97	ASV75	p__Proteobacteria	c__Gammaproteobacteria	o__Burkholderiales	f__Comamonadaceae			0.64	MV-PHN-PL5-COL-C1	Acetate
Isolate_050	MQ210219-119	ASV1	p__Bacteroidota	c__Bacteroidia	o__Cytophagales	f__Microscillaceae	g__midas_g_29279	s__midas_s_35538	0.685	MV-PHN-PL5-COL-F8	Acetate
Isolate_051	MQ210219-140	ASV125	p__Proteobacteria	c__Gammaproteobacteria	o__Burkholderiales	f__Comamonadaceae			0.399	MV-PHN-PL5-COL-H1	Acetate
Isolate_052	MQ210219-5	ASV5	p__Proteobacteria	c__Gammaproteobacteria	o__Pseudomonadales	f__Pseudomonadaceae	g__Pseudomonas		0.619	MV-PHN-PL1b-COL-E7	Casaminoacids
Isolate_053	MQ210219-10	ASV5	p__Proteobacteria	c__Gammaproteobacteria	o__Pseudomonadales	f__Pseudomonadaceae	g__Pseudomonas		0.494	MV-PHN-PL1b-COL-B8	Casaminoacids
Isolate_054	MQ210219-28	ASV27	p__Proteobacteria	c__Gammaproteobacteria	o__Burkholderiales	f__Comamonadaceae			0.931	MV-PHN-PL1b-COL-D10	Casaminoacids
Isolate_055	MQ210219-98	ASV27	p__Proteobacteria	c__Gammaproteobacteria	o__Burkholderiales	f__Comamonadaceae			0.996	MV-PHN-PL5-COL-E1	Acetate
Isolate_056	MQ210219-54	ASV4	p__Proteobacteria	c__Gammaproteobacteria	o__Burkholderiales	f__Comamonadaceae	g__Acidovorax		0.626	MV-PHN-PL4a-COL-F1	Tryptone
Isolate_057	MQ210219-59	ASV4	p__Proteobacteria	c__Gammaproteobacteria	o__Burkholderiales	f__Comamonadaceae	g__Acidovorax		0.355	MV-PHN-PL4a-COL-C2	Tryptone
Isolate_058	MQ210219-175	ASV4	p__Proteobacteria	c__Gammaproteobacteria	o__Burkholderiales	f__Comamonadaceae	g__Acidovorax		0.964	MV-PHN-PL5-COL-A9	Acetate
Isolate_059	MQ210219-176	ASV4	p__Proteobacteria	c__Gammaproteobacteria	o__Burkholderiales	f__Comamonadaceae	g__Acidovorax		0.61	MV-PHN-PL5-COL-B9	Acetate
Isolate_060	MQ210219-159	ASV4	p__Proteobacteria	c__Gammaproteobacteria	o__Burkholderiales	f__Comamonadaceae	g__Acidovorax		0.964	MV-PHN-PL5-COL-A6	Acetate
Isolate_061	MQ210219-158	ASV30	p__Proteobacteria	c__Gammaproteobacteria	o__Burkholderiales	f__Comamonadaceae			0.775	MV-PHN-PL5-COL-H5	Acetate
Isolate_062	MQ210219-171	ASV30	p__Proteobacteria	c__Gammaproteobacteria	o__Burkholderiales	f__Comamonadaceae			0.798	MV-PHN-PL5-COL-B8	Acetate
Isolate_063	MQ210219-183	ASV30	p__Proteobacteria	c__Gammaproteobacteria	o__Burkholderiales	f__Comamonadaceae			0.882	MV-PHN-PL5-COL-G11	Acetate
Isolate_064	MQ210219-152	ASV45	p__Proteobacteria	c__Gammaproteobacteria	o__Burkholderiales	f__Comamonadaceae	g__Acidovorax		0.893	MV-PHN-PL5-COL-D4	Acetate
Isolate_065	MQ210219-27	ASV12	p__Proteobacteria	c__Gammaproteobacteria	o__Burkholderiales	f__Comamonadaceae	g__Acidovorax	s__midas_s_1484	0.585	MV-PHN-PL1b-COL-C10	Casaminoacids
Isolate_066	MQ210219-55	ASV95	p__Proteobacteria	c__Alphaproteobacteria	o__Rhizobiales	f__Rhizobiaceae	g__Shinella		0.252	MV-PHN-PL4a-COL-G1	Tryptone
Isolate_067	MQ210219-147	ASV12	p__Proteobacteria	c__Gammaproteobacteria	o__Burkholderiales	f__Comamonadaceae	g__Acidovorax	s__midas_s_1484	0.839	MV-PHN-PL5-COL-F3	Acetate
Isolate_068	MQ210219-174	ASV1	p__Bacteroidota	c__Bacteroidia	o__Cytophagales	f__Microscillaceae	g__midas_g_29279	s__midas_s_35538	0.365	MV-PHN-PL5-COL-H8	Acetate
Isolate_069	MQ210219-178	ASV12	p__Proteobacteria	c__Gammaproteobacteria	o__Burkholderiales	f__Comamonadaceae	g__Acidovorax	s__midas_s_1484	0.768	MV-PHN-PL5-COL-F9	Acetate
Isolate_070	MQ210219-138	ASV12	p__Proteobacteria	c__Gammaproteobacteria	o__Burkholderiales	f__Comamonadaceae	g__Acidovorax	s__midas_s_1484	0.928	MV-PHN-PL5-COL-F1	Acetate
Isolate_071	MQ210219-84	ASV97	p__Proteobacteria	c__Gammaproteobacteria	o__Burkholderiales	f__Comamonadaceae			0.483	MV-PHN-PL4a-COL-D5	Tryptone
Isolate_072	MQ210219-76	ASV104	p__Proteobacteria	c__Gammaproteobacteria	o__Burkholderiales	f__Comamonadaceae	g__Brachymonas	s__Brachymonas_denitrificans	0.484	MV-PHN-PL4a-COL-D4	Tryptone
Isolate_073	MQ210219-47	ASV1	p__Bacteroidota	c__Bacteroidia	o__Cytophagales	f__Microscillaceae	g__midas_g_29279	s__midas_s_35538	0.449	MV-PHN-PL1b-COL-G12	Casaminoacids
Isolate_074	MQ210219-9	ASV93	p__Proteobacteria	c__Gammaproteobacteria	o__Burkholderiales	f__Comamonadaceae	g__Comamonas	s__Comamonas_denitrificans	0.565	MV-PHN-PL1b-COL-A8	Casaminoacids
Isolate_075	MQ210219-134	ASV66	p__Proteobacteria	c__Gammaproteobacteria	o__Burkholderiales	f__Comamonadaceae	g__Limnohabitans		0.848	MV-PHN-PL5-COL-F11	Acetate
Isolate_076	MQ210219-49	ASV17	p__Proteobacteria	c__Gammaproteobacteria	o__Burkholderiales	f__Comamonadaceae	g__Rhodoferax	s__midas_s_1744	0.568	MV-PHN-PL4a-COL-A1	Tryptone
Isolate_077	MQ210219-74	ASV17	p__Proteobacteria	c__Gammaproteobacteria	o__Burkholderiales	f__Comamonadaceae	g__Rhodoferax	s__midas_s_1744	0.481	MV-PHN-PL4a-COL-B4	Tryptone
Isolate_078	MQ210219-105	ASV1	p__Bacteroidota	c__Bacteroidia	o__Cytophagales	f__Microscillaceae	g__midas_g_29279	s__midas_s_35538	0.539	MV-PHN-PL5-COL-D3	Acetate
Isolate_079	MQ210219-121	ASV111	p__Actinobacteriota	c__Actinobacteria	o__Corynebacteriales	f__Corynebacteriaceae	g__Corynebacterium	s__midas_s_5929	0.485	MV-PHN-PL5-COL-D9	Acetate
Isolate_080	MQ210219-156	ASV46	p__Bacteroidota	c__Bacteroidia	o__Flavobacteriales	f__Flavobacteriaceae	g__Flavobacterium		0.809	MV-PHN-PL5-COL-C5	Acetate
Isolate_081	MQ210219-40	ASV1	p__Bacteroidota	c__Bacteroidia	o__Cytophagales	f__Microscillaceae	g__midas_g_29279	s__midas_s_35538	0.82	MV-PHN-PL1b-COL-H11	Casaminoacids
Isolate_082	MQ210219-8	ASV5	p__Proteobacteria	c__Gammaproteobacteria	o__Pseudomonadales	f__Pseudomonadaceae	g__Pseudomonas		0.768	MV-PHN-PL1b-COL-H7	Casaminoacids
Isolate_083	MQ210219-172	ASV1	p__Bacteroidota	c__Bacteroidia	o__Cytophagales	f__Microscillaceae	g__midas_g_29279	s__midas_s_35538	0.541	MV-PHN-PL5-COL-C8	Acetate
Isolate_083	MQ210219-172	ASV23	p__Proteobacteria	c__Alphaproteobacteria	o__Rhizobiales	f__Hyphomicrobiaceae	g__Hyphomicrobium		0.1415	MV-PHN-PL5-COL-C8	Acetate
Isolate_084	MQ210219-110	ASV40	p__Actinobacteriota	c__Actinobacteria	o__Micrococcales	f__Intrasporangiaceae			0.771	MV-PHN-PL5-COL-D5	Acetate
Isolate_085	MQ210219-42	ASV3	p__Proteobacteria	c__Gammaproteobacteria	o__Xanthomonadales				0.442	MV-PHN-PL1b-COL-B12	Casaminoacids
Isolate_086	MQ210219-96	ASV1	p__Bacteroidota	c__Bacteroidia	o__Cytophagales	f__Microscillaceae	g__midas_g_29279	s__midas_s_35538	0.759	MV-PHN-PL5-COL-B1	Acetate
Isolate_087	MQ210219-99	ASV1	p__Bacteroidota	c__Bacteroidia	o__Cytophagales	f__Microscillaceae	g__midas_g_29279	s__midas_s_35538	0.667	MV-PHN-PL5-COL-F2	Acetate
Isolate_088	MQ210219-102	ASV1	p__Bacteroidota	c__Bacteroidia	o__Cytophagales	f__Microscillaceae	g__midas_g_29279	s__midas_s_35538	0.584	MV-PHN-PL5-COL-A3	Acetate
Isolate_089	MQ210219-52	ASV1	p__Bacteroidota	c__Bacteroidia	o__Cytophagales	f__Microscillaceae	g__midas_g_29279	s__midas_s_35538	0.284	MV-PHN-PL4a-COL-D1	Tryptone
Isolate_090	MQ210219-91	ASV47	p__Proteobacteria	c__Alphaproteobacteria	o__Azospirillales	f__midas_f_406	g__Stella	s__midas_s_3730	0.397	MV-PHN-PL4a-COL-C6	Tryptone
Isolate_091	MQ210219-16	ASV5	p__Proteobacteria	c__Gammaproteobacteria	o__Pseudomonadales	f__Pseudomonadaceae	g__Pseudomonas		0.617	MV-PHN-PL1b-COL-H8	Casaminoacids
Isolate_092	MQ210219-81	ASV71	p__Proteobacteria	c__Alphaproteobacteria	o__Azospirillales	f__midas_f_406	g__Stella		0.501	MV-PHN-PL4a-COL-A5	Tryptone
Isolate_093	MQ210219-88	ASV67	p__Proteobacteria	c__Alphaproteobacteria	o__Azospirillales	f__midas_f_406	g__Stella		0.485	MV-PHN-PL4a-COL-H5	Tryptone
Isolate_094	MQ210219-101	ASV42	p__Proteobacteria	c__Gammaproteobacteria	o__Pseudomonadales	f__Moraxellaceae	g__Acinetobacter		0.201	MV-PHN-PL5-COL-H2	Acetate
Isolate_095	MQ210219-107	ASV109	p__Proteobacteria	c__Gammaproteobacteria	o__Pseudomonadales	f__Moraxellaceae	g__Acinetobacter		0.244	MV-PHN-PL5-COL-F4	Acetate
Isolate_096	MQ210219-106	ASV90	p__Proteobacteria	c__Gammaproteobacteria	o__Pseudomonadales	f__Moraxellaceae	g__Acinetobacter	s__Acinetobacter_celticus	0.528	MV-PHN-PL5-COL-H3	Acetate
Isolate_097	MQ210219-111	ASV1	p__Bacteroidota	c__Bacteroidia	o__Cytophagales	f__Microscillaceae	g__midas_g_29279	s__midas_s_35538	0.663	MV-PHN-PL5-COL-E5	Acetate
Isolate_098	MQ210219-129	ASV1	p__Bacteroidota	c__Bacteroidia	o__Cytophagales	f__Microscillaceae	g__midas_g_29279	s__midas_s_35538	0.404	MV-PHN-PL5-COL-G10	Acetate
Isolate_098	MQ210219-129	ASV29,42,58,65,56,60	p__Proteobacteria	c__Gammaproteobacteria	o__Pseudomonadales	f__Moraxellaceae	g__Acinetobacter		0.595	MV-PHN-PL5-COL-G10	Acetate
Isolate_099	MQ210219-104	ASV1	p__Bacteroidota	c__Bacteroidia	o__Cytophagales	f__Microscillaceae	g__midas_g_29279	s__midas_s_35538	0.96	MV-PHN-PL5-COL-C3	Acetate
Isolate_100	MQ210219-123	ASV22	p__Proteobacteria	c__Gammaproteobacteria	o__Burkholderiales	f__Nitrosomonadaceae	g__Ellin6067	s__midas_s_284	0.628	MV-PHN-PL5-COL-G9	Acetate
Isolate_101	MQ210219-4	ASV5	p__Proteobacteria	c__Gammaproteobacteria	o__Pseudomonadales	f__Pseudomonadaceae	g__Pseudomonas		0.813	MV-PHN-PL1b-COL-D7	Casaminoacids
Isolate_102	MQ210219-120	ASV70	p__Actinobacteriota	c__Actinobacteria	o__Corynebacteriales	f__Nocardiaceae	g__Rhodococcus		0.728	MV-PHN-PL5-COL-G8	Acetate
Isolate_103	MQ210219-14	ASV1	p__Bacteroidota	c__Bacteroidia	o__Cytophagales	f__Microscillaceae	g__midas_g_29279	s__midas_s_35538	0.214	MV-PHN-PL1b-COL-F8	Casaminoacids
Isolate_104	MQ210219-94	ASV178	p__Bacteroidota	c__Bacteroidia	o__Bacteroidales	f__Prolixibacteraceae	g__midas_g_12		0.053	MV-PHN-COL-POS	positive control
Isolate_105	MQ210219-130	ASV1	p__Bacteroidota	c__Bacteroidia	o__Cytophagales	f__Microscillaceae	g__midas_g_29279	s__midas_s_35538	0.567	MV-PHN-PL5-COL-H10	Acetate
Isolate_105	MQ210219-130	ASV59	p__Actinobacteriota	c__Actinobacteria	o__Propionibacteriales	f__Propionibacteriaceae	g__Tessaracoccus	s__midas_s_1151	0.3206	MV-PHN-PL5-COL-H10	Acetate
Isolate_106	MQ210219-109	ASV28	p__Proteobacteria	c__Gammaproteobacteria	o__Pseudomonadales	f__Pseudomonadaceae	g__Pseudomonas		0.557	MV-PHN-PL5-COL-A5	Acetate
Isolate_107	MQ210219-133	ASV1	p__Bacteroidota	c__Bacteroidia	o__Cytophagales	f__Microscillaceae	g__midas_g_29279	s__midas_s_35538	0.598	MV-PHN-PL5-COL-E11	Acetate
Isolate_108	MQ210219-143	ASV106	p__Proteobacteria	c__Gammaproteobacteria	o__Xanthomonadales	f__Xanthomonadaceae	g__Pseudoxanthomonas	s__Pseudoxanthomonas_sacheonensis	0.422	MV-PHN-PL5-COL-C2	Acetate
Isolate_109	MQ210219-145	ASV28	p__Proteobacteria	c__Gammaproteobacteria	o__Pseudomonadales	f__Pseudomonadaceae	g__Pseudomonas		0.697	MV-PHN-PL5-COL-E2	Acetate
Isolate_110	MQ210219-114	ASV32	p__Proteobacteria	c__Gammaproteobacteria	o__Pseudomonadales	f__Pseudomonadaceae	g__Pseudomonas		0.63	MV-PHN-PL5-COL-F6	Acetate
Isolate_111	MQ210219-169	ASV32	p__Proteobacteria	c__Gammaproteobacteria	o__Pseudomonadales	f__Pseudomonadaceae	g__Pseudomonas		0.551	MV-PHN-PL5-COL-F7	Acetate
Isolate_112	MQ210219-170	ASV32	p__Proteobacteria	c__Gammaproteobacteria	o__Pseudomonadales	f__Pseudomonadaceae	g__Pseudomonas		0.422	MV-PHN-PL5-COL-H7	Acetate
Isolate_113	MQ210219-118	ASV32	p__Proteobacteria	c__Gammaproteobacteria	o__Pseudomonadales	f__Pseudomonadaceae	g__Pseudomonas		0.395	MV-PHN-PL5-COL-E8	Acetate
Isolate_114	MQ210219-139	ASV36	p__Proteobacteria	c__Gammaproteobacteria	o__Pseudomonadales	f__Pseudomonadaceae	g__Pseudomonas		0.821	MV-PHN-PL5-COL-G1	Acetate
Isolate_115	MQ210219-3	ASV5	p__Proteobacteria	c__Gammaproteobacteria	o__Pseudomonadales	f__Pseudomonadaceae	g__Pseudomonas		0.514	MV-PHN-PL1b-COL-C7	Casaminoacids
Isolate_116	MQ210219-61	ASV112	p__Proteobacteria	c__Alphaproteobacteria	o__Rhizobiales	f__Rhizobiaceae	g__Allorhizobium-Neorhizobium-Pararhizobium-Rhizobium		0.448	MV-PHN-PL4a-COL-E2	Tryptone
Isolate_117	MQ210219-36	ASV5	p__Proteobacteria	c__Gammaproteobacteria	o__Pseudomonadales	f__Pseudomonadaceae	g__Pseudomonas		0.274	MV-PHN-PL1b-COL-D11	Casaminoacids
Isolate_118	MQ210219-153	ASV1	p__Bacteroidota	c__Bacteroidia	o__Cytophagales	f__Microscillaceae	g__midas_g_29279	s__midas_s_35538	0.511	MV-PHN-PL5-COL-E4	Acetate
Isolate_119	MQ210219-146	ASV50	p__Proteobacteria	c__Alphaproteobacteria	o__Rhizobiales	f__Rhizobiaceae	g__Shinella		0.976	MV-PHN-PL5-COL-E3	Acetate
Isolate_120	MQ210219-103	ASV1	p__Bacteroidota	c__Bacteroidia	o__Cytophagales	f__Microscillaceae	g__midas_g_29279	s__midas_s_35538	0.214	MV-PHN-PL5-COL-B3	Acetate
Isolate_120	MQ210219-103	ASV37	p__Bacteroidota	c__Bacteroidia	o__Chitinophagales	f__Saprospiraceae	g__Ca_Brachybacter	s__Ca_Brachybacter_algidus	0.206544	MV-PHN-PL5-COL-B3	Acetate
Isolate_121	MQ210219-30	ASV2	p__Proteobacteria	c__Alphaproteobacteria	o__Rhodobacterales	f__Rhodobacteraceae	g__Paracoccus		0.642	MV-PHN-PL1b-COL-F10	Casaminoacids
Isolate_122	MQ210219-2	ASV5	p__Proteobacteria	c__Gammaproteobacteria	o__Pseudomonadales	f__Pseudomonadaceae	g__Pseudomonas		0.37	MV-PHN-PL1b-COL-B7	Casaminoacids
Isolate_123	MQ210219-65	ASV2	p__Proteobacteria	c__Alphaproteobacteria	o__Rhodobacterales	f__Rhodobacteraceae	g__Paracoccus		0.322	MV-PHN-PL4a-COL-A3	Tryptone
Isolate_124	MQ210219-75	ASV3	p__Proteobacteria	c__Gammaproteobacteria	o__Xanthomonadales				0.362	MV-PHN-PL4a-COL-C4	Tryptone
Isolate_125	MQ210219-136	ASV1	p__Bacteroidota	c__Bacteroidia	o__Cytophagales	f__Microscillaceae	g__midas_g_29279	s__midas_s_35538	0.506	MV-PHN-PL5-COL-A12	Acetate
Isolate_126	MQ210219-41	ASV24	p__Proteobacteria	c__Alphaproteobacteria	o__Rhodobacterales	f__Rhodobacteraceae	g__Paracoccus		0.729	MV-PHN-PL1b-COL-A12	Casaminoacids
Isolate_127	MQ210219-44	ASV24	p__Proteobacteria	c__Alphaproteobacteria	o__Rhodobacterales	f__Rhodobacteraceae	g__Paracoccus		0.601	MV-PHN-PL1b-COL-D12	Casaminoacids
Isolate_128	MQ210219-162	ASV24	p__Proteobacteria	c__Alphaproteobacteria	o__Rhodobacterales	f__Rhodobacteraceae	g__Paracoccus		0.693	MV-PHN-PL5-COL-E6	Acetate
Isolate_129	MQ210219-79	ASV78	p__Proteobacteria	c__Alphaproteobacteria	o__Rhodobacterales	f__Rhodobacteraceae	g__Paracoccus		0.587	MV-PHN-PL4a-COL-G4	Tryptone
Isolate_130	MQ210219-150	ASV80	p__Proteobacteria	c__Alphaproteobacteria	o__Rhodobacterales	f__Rhodobacteraceae	g__Paracoccus		0.584	MV-PHN-PL5-COL-B4	Acetate
Isolate_131	MQ210219-29	ASV26	p__Proteobacteria	c__Alphaproteobacteria	o__Rhodobacterales	f__Rhodobacteraceae	g__Paracoccus		0.677	MV-PHN-PL1b-COL-E10	Casaminoacids
Isolate_132	MQ210219-50	ASV26	p__Proteobacteria	c__Alphaproteobacteria	o__Rhodobacterales	f__Rhodobacteraceae	g__Paracoccus		0.659	MV-PHN-PL4a-COL-B1	Tryptone
Isolate_133	MQ210219-116	ASV26	p__Proteobacteria	c__Alphaproteobacteria	o__Rhodobacterales	f__Rhodobacteraceae	g__Paracoccus		0.437	MV-PHN-PL5-COL-G7	Acetate
Isolate_134	MQ210219-20	ASV80	p__Proteobacteria	c__Alphaproteobacteria	o__Rhodobacterales	f__Rhodobacteraceae	g__Paracoccus		0.458	MV-PHN-PL1b-COL-D9	Casaminoacids
Isolate_135	MQ210219-142	ASV1	p__Bacteroidota	c__Bacteroidia	o__Cytophagales	f__Microscillaceae	g__midas_g_29279	s__midas_s_35538	0.605	MV-PHN-PL5-COL-B2	Acetate
Isolate_136	MQ210219-77	ASV89	p__Proteobacteria	c__Alphaproteobacteria	o__Rhodobacterales	f__Rhodobacteraceae	g__Paracoccus	s__Paracoccus_yeei	0.311	MV-PHN-PL4a-COL-E4	Tryptone
Isolate_137	MQ210219-185	ASV1	p__Bacteroidota	c__Bacteroidia	o__Cytophagales	f__Microscillaceae	g__midas_g_29279	s__midas_s_35538	0.389	MV-PHN-PL5-COL-C12	Acetate
Isolate_138	MQ210219-87	ASV74	p__Proteobacteria	c__Alphaproteobacteria	o__Rhodobacterales	f__Rhodobacteraceae	g__Rhodobacter		0.386	MV-PHN-PL4a-COL-G5	Tryptone
Isolate_139	MQ210219-63	ASV3	p__Proteobacteria	c__Gammaproteobacteria	o__Xanthomonadales				0.249	MV-PHN-PL4a-COL-G2	Tryptone
Isolate_140	MQ210219-67	ASV54	p__Proteobacteria	c__Alphaproteobacteria	o__Rhodobacterales	f__Rhodobacteraceae	g__Tabrizicola		0.229	MV-PHN-PL4a-COL-C3	Tryptone
Isolate_141	MQ210219-168	ASV54	p__Proteobacteria	c__Alphaproteobacteria	o__Rhodobacterales	f__Rhodobacteraceae	g__Tabrizicola		0.384	MV-PHN-PL5-COL-E7	Acetate
Isolate_142	MQ210219-173	ASV8	p__Proteobacteria	c__Gammaproteobacteria	o__Burkholderiales	f__Rhodocyclaceae	g__Ca_Proximibacter	s__Ca_Proximibacter_danicus	0.961	MV-PHN-PL5-COL-D8	Acetate
Isolate_143	MQ210219-83	ASV115	p__Proteobacteria	c__Gammaproteobacteria	o__Burkholderiales	f__Rhodocyclaceae	g__Niveibacterium	s__Niveibacterium_umoris	0.47	MV-PHN-PL4a-COL-C5	Tryptone
Isolate_144	MQ210219-149	ASV1	p__Bacteroidota	c__Bacteroidia	o__Cytophagales	f__Microscillaceae	g__midas_g_29279	s__midas_s_35538	0.511	MV-PHN-PL5-COL-A4	Acetate
Isolate_145	MQ210219-163	ASV5	p__Proteobacteria	c__Gammaproteobacteria	o__Pseudomonadales	f__Pseudomonadaceae	g__Pseudomonas		0.334	MV-PHN-PL5-COL-G6	Acetate
Isolate_146	MQ210219-86	ASV3	p__Proteobacteria	c__Gammaproteobacteria	o__Xanthomonadales				0.478	MV-PHN-PL4a-COL-F5	Tryptone
Isolate_147	MQ210219-154	ASV49	p__Proteobacteria	c__Gammaproteobacteria	o__Burkholderiales	f__Rhodocyclaceae	g__Thauera		0.928	MV-PHN-PL5-COL-G4	Acetate
Isolate_148	MQ210219-24	ASV1	p__Bacteroidota	c__Bacteroidia	o__Cytophagales	f__Microscillaceae	g__midas_g_29279	s__midas_s_35538	0.578	MV-PHN-PL1b-COL-H9	Casaminoacids
Isolate_149	MQ210219-137	ASV7	p__Proteobacteria	c__Gammaproteobacteria	o__Burkholderiales	f__Rhodocyclaceae	g__Thauera		0.934	MV-PHN-PL5-COL-D1	Acetate
Isolate_150	MQ210219-132	ASV1	p__Bacteroidota	c__Bacteroidia	o__Cytophagales	f__Microscillaceae	g__midas_g_29279	s__midas_s_35538	0.677	MV-PHN-PL5-COL-D11	Acetate
Isolate_150	MQ210219-132	ASV6	p__Proteobacteria	c__Gammaproteobacteria	o__Burkholderiales	f__Rhodocyclaceae	g__Thauera	s__midas_s_1356	0.3159	MV-PHN-PL5-COL-D11	Acetate
Isolate_151	MQ210219-135	ASV6	p__Proteobacteria	c__Gammaproteobacteria	o__Burkholderiales	f__Rhodocyclaceae	g__Thauera	s__midas_s_1356	0.538	MV-PHN-PL5-COL-H11	Acetate
Isolate_152	MQ210219-161	ASV1	p__Bacteroidota	c__Bacteroidia	o__Cytophagales	f__Microscillaceae	g__midas_g_29279	s__midas_s_35538	0.687	MV-PHN-PL5-COL-D6	Acetate
Isolate_153	MQ210219-166	ASV1	p__Bacteroidota	c__Bacteroidia	o__Cytophagales	f__Microscillaceae	g__midas_g_29279	s__midas_s_35538	0.724	MV-PHN-PL5-COL-C7	Acetate
Isolate_154	MQ210219-177	ASV1	p__Bacteroidota	c__Bacteroidia	o__Cytophagales	f__Microscillaceae	g__midas_g_29279	s__midas_s_35538	0.656	MV-PHN-PL5-COL-C9	Acetate
Isolate_155	MQ210219-179	ASV1	p__Bacteroidota	c__Bacteroidia	o__Cytophagales	f__Microscillaceae	g__midas_g_29279	s__midas_s_35538	0.509	MV-PHN-PL5-COL-B10	Acetate
Isolate_156	MQ210219-69	ASV6	p__Proteobacteria	c__Gammaproteobacteria	o__Burkholderiales	f__Rhodocyclaceae	g__Thauera	s__midas_s_1356	0.362	MV-PHN-PL4a-COL-E3	Tryptone
Isolate_157	MQ210219-165	ASV1	p__Bacteroidota	c__Bacteroidia	o__Cytophagales	f__Microscillaceae	g__midas_g_29279	s__midas_s_35538	0.312	MV-PHN-PL5-COL-B7	Acetate
Isolate_158	MQ210219-112	ASV7	p__Proteobacteria	c__Gammaproteobacteria	o__Burkholderiales	f__Rhodocyclaceae	g__Thauera		0.386	MV-PHN-PL5-COL-F5	Acetate
Isolate_159	MQ210219-144	ASV1	p__Bacteroidota	c__Bacteroidia	o__Cytophagales	f__Microscillaceae	g__midas_g_29279	s__midas_s_35538	0.506	MV-PHN-PL5-COL-D2	Acetate
Isolate_160	MQ210219-151	ASV7	p__Proteobacteria	c__Gammaproteobacteria	o__Burkholderiales	f__Rhodocyclaceae	g__Thauera		0.822	MV-PHN-PL5-COL-C4	Acetate
Isolate_161	MQ210219-7	ASV5	p__Proteobacteria	c__Gammaproteobacteria	o__Pseudomonadales	f__Pseudomonadaceae	g__Pseudomonas		0.571	MV-PHN-PL1b-COL-G7	Casaminoacids
Isolate_161	MQ210219-7	ASV143	p__Proteobacteria	c__Gammaproteobacteria	o__Burkholderiales	f__Rhodocyclaceae	g__Uliginosibacterium	s__midas_s_53	0.165566	MV-PHN-PL1b-COL-G7	Casaminoacids
Isolate_162	MQ210219-124	ASV34	p__Proteobacteria	c__Gammaproteobacteria	o__Burkholderiales	f__Rhodocyclaceae	g__Zoogloea		0.536	MV-PHN-PL5-COL-H9	Acetate
Isolate_163	MQ210219-100	ASV1	p__Bacteroidota	c__Bacteroidia	o__Cytophagales	f__Microscillaceae	g__midas_g_29279	s__midas_s_35538	0.718	MV-PHN-PL5-COL-G2	Acetate
Isolate_163	MQ210219-100	ASV34	p__Proteobacteria	c__Gammaproteobacteria	o__Burkholderiales	f__Rhodocyclaceae	g__Zoogloea		0.2734	MV-PHN-PL5-COL-G2	Acetate
Isolate_164	MQ210219-127	ASV1	p__Bacteroidota	c__Bacteroidia	o__Cytophagales	f__Microscillaceae	g__midas_g_29279	s__midas_s_35538	0.981	MV-PHN-PL5-COL-D10	Acetate
Isolate_165	MQ210219-128	ASV37	p__Bacteroidota	c__Bacteroidia	o__Chitinophagales	f__Saprospiraceae	g__Ca_Brachybacter	s__Ca_Brachybacter_algidus	0.405	MV-PHN-PL5-COL-E10	Acetate
Isolate_166	MQ210219-180	ASV1	p__Bacteroidota	c__Bacteroidia	o__Cytophagales	f__Microscillaceae	g__midas_g_29279	s__midas_s_35538	0.807	MV-PHN-PL5-COL-F10	Acetate
Isolate_166	MQ210219-180	ASV37	p__Bacteroidota	c__Bacteroidia	o__Chitinophagales	f__Saprospiraceae	g__Ca_Brachybacter	s__Ca_Brachybacter_algidus	0.100875	MV-PHN-PL5-COL-F10	Acetate
Isolate_167	MQ210219-1	ASV5	p__Proteobacteria	c__Gammaproteobacteria	o__Pseudomonadales	f__Pseudomonadaceae	g__Pseudomonas		0.768	MV-PHN-PL1b-COL-A7	Casaminoacids
Isolate_168	MQ210219-73	ASV61	p__Bacteroidota	c__Bacteroidia	o__Sphingobacteriales	f__Sphingobacteriaceae	g__Pedobacter	s__midas_s_3223	0.373	MV-PHN-PL4a-COL-A4	Tryptone
Isolate_169	MQ210219-184	ASV1	p__Bacteroidota	c__Bacteroidia	o__Cytophagales	f__Microscillaceae	g__midas_g_29279	s__midas_s_35538	0.523	MV-PHN-PL5-COL-B12	Acetate
Isolate_170	MQ210219-15	ASV5	p__Proteobacteria	c__Gammaproteobacteria	o__Pseudomonadales	f__Pseudomonadaceae	g__Pseudomonas		0.443	MV-PHN-PL1b-COL-G8	Casaminoacids
Isolate_171	MQ210219-34	ASV1	p__Bacteroidota	c__Bacteroidia	o__Cytophagales	f__Microscillaceae	g__midas_g_29279	s__midas_s_35538	0.375	MV-PHN-PL1b-COL-B11	Casaminoacids
Isolate_172	MQ210219-117	ASV1	p__Bacteroidota	c__Bacteroidia	o__Cytophagales	f__Microscillaceae	g__midas_g_29279	s__midas_s_35538	0.708	MV-PHN-PL5-COL-A8	Acetate
Isolate_172	MQ210219-117	ASV18	p__Proteobacteria	c__Alphaproteobacteria	o__Sphingomonadales	f__Sphingomonadaceae	g__Sphingopyxis	s__midas_s_983	0.1189	MV-PHN-PL5-COL-A8	Acetate
Isolate_173	MQ210219-33	ASV1	p__Bacteroidota	c__Bacteroidia	o__Cytophagales	f__Microscillaceae	g__midas_g_29279	s__midas_s_35538	0.444	MV-PHN-PL1b-COL-A11	Casaminoacids
Isolate_174	MQ210219-90	ASV13	p__Proteobacteria	c__Alphaproteobacteria	o__Sphingomonadales	f__Sphingomonadaceae	g__Sphingopyxis	s__Sphingopyxis_bauzanensis	0.243	MV-PHN-PL4a-COL-B6	Tryptone
Isolate_175	MQ210219-115	ASV13	p__Proteobacteria	c__Alphaproteobacteria	o__Sphingomonadales	f__Sphingomonadaceae	g__Sphingopyxis	s__Sphingopyxis_bauzanensis	0.633	MV-PHN-PL5-COL-A7	Acetate
Isolate_176	MQ210219-85	ASV51	p__Proteobacteria	c__Alphaproteobacteria	o__Sphingomonadales	f__Sphingomonadaceae	g__Sphingopyxis	s__Sphingopyxis_bauzanensis	0.631	MV-PHN-PL4a-COL-E5	Tryptone
Isolate_177	MQ210219-122	ASV1	p__Bacteroidota	c__Bacteroidia	o__Cytophagales	f__Microscillaceae	g__midas_g_29279	s__midas_s_35538	0.316	MV-PHN-PL5-COL-E9	Acetate
Isolate_178	MQ210219-95	ASV303	p__Firmicutes	c__Bacilli	o__Lactobacillales	f__Streptococcaceae	g__Streptococcus		0.273	MV-PHN-PL5-COL-A1	Acetate
Isolate_179	MQ210219-141	ASV48	p__Proteobacteria	c__Gammaproteobacteria	o__Burkholderiales	f__Sutterellaceae	g__AAP99		0.84	MV-PHN-PL5-COL-A2	Acetate
Isolate_180	MQ210219-23	ASV3	p__Proteobacteria	c__Gammaproteobacteria	o__Xanthomonadales				0.4	MV-PHN-PL1b-COL-G9	Casaminoacids
Isolate_181	MQ210219-108	ASV19	p__Proteobacteria	c__Alphaproteobacteria	o__Rhizobiales	f__Xanthobacteraceae	g__Rhodoplanes	s__midas_s_187	0.394	MV-PHN-PL5-COL-H4	Acetate
Isolate_182	MQ210219-43	ASV77	p__Proteobacteria	c__Gammaproteobacteria	o__Xanthomonadales	f__Xanthomonadaceae			0.658	MV-PHN-PL1b-COL-C12	Casaminoacids
Isolate_183	MQ210219-38	ASV57	p__Proteobacteria	c__Gammaproteobacteria	o__Xanthomonadales	f__Xanthomonadaceae	g__Pseudoxanthomonas		0.864	MV-PHN-PL1b-COL-F11	Casaminoacids
Isolate_184	MQ210219-186	ASV9	p__Proteobacteria	c__Gammaproteobacteria	o__Xanthomonadales	f__Xanthomonadaceae	g__Thermomonas	s__Thermomonas_carbonis	0.974	MV-PHN-PL5-COL-D12	Acetate
Isolate_185	MQ210219-182	ASV9	p__Proteobacteria	c__Gammaproteobacteria	o__Xanthomonadales	f__Xanthomonadaceae	g__Thermomonas	s__Thermomonas_carbonis	0.991	MV-PHN-PL5-COL-C11	Acetate
									9
									176

## Sheet: Restreaks
Isolate_ID	SeqID	Target ASV	Phylum	Class	Order	Family	Genus	Species	RA	Stock plate	Carbon source
Isolate_060_1	MQ210611-5	ASV4	p__Proteobacteria	c__Gammaproteobacteria	o__Burkholderiales	f__Comamonadaceae	g__Acidovorax		0.960189	MV-PHN-PL2-Stock-E1	Acetate
Isolate_060_2	MQ210611-6	ASV4	p__Proteobacteria	c__Gammaproteobacteria	o__Burkholderiales	f__Comamonadaceae	g__Acidovorax		0.957151	MV-PHN-PL2-Stock-F1	Acetate
Isolate_060_3	MQ210611-7	ASV4	p__Proteobacteria	c__Gammaproteobacteria	o__Burkholderiales	f__Comamonadaceae	g__Acidovorax		0.956524	MV-PHN-PL2-Stock-G1	Acetate
Isolate_060_4	MQ210611-8	ASV4	p__Proteobacteria	c__Gammaproteobacteria	o__Burkholderiales	f__Comamonadaceae	g__Acidovorax		0.948809	MV-PHN-PL2-Stock-H1	Acetate
Isolate_070_1	MQ210611-45	ASV12	p__Proteobacteria	c__Gammaproteobacteria	o__Burkholderiales	f__Comamonadaceae	g__Acidovorax	s__midas_s_1484	0.0006	MV-PHN-PL2-Stock-E6	Acetate
Isolate_070_2	MQ210611-46	ASV12	p__Proteobacteria	c__Gammaproteobacteria	o__Burkholderiales	f__Comamonadaceae	g__Acidovorax	s__midas_s_1484	0.574817	MV-PHN-PL2-Stock-F6	Acetate
Isolate_070_3	MQ210611-47	ASV12	p__Proteobacteria	c__Gammaproteobacteria	o__Burkholderiales	f__Comamonadaceae	g__Acidovorax	s__midas_s_1484	0	MV-PHN-PL2-Stock-G6	Acetate
Isolate_070_4	MQ210611-48	ASV12	p__Proteobacteria	c__Gammaproteobacteria	o__Burkholderiales	f__Comamonadaceae	g__Acidovorax	s__midas_s_1484	0	MV-PHN-PL2-Stock-H6	Acetate
Isolate_071_1	MQ210611-95	ASV97	p__Proteobacteria	c__Gammaproteobacteria	o__Burkholderiales	f__Comamonadaceae			0	MV-PHN-PL1-Stock-E11	Tryptone
Isolate_071_2	MQ210611-96	ASV97	p__Proteobacteria	c__Gammaproteobacteria	o__Burkholderiales	f__Comamonadaceae			0	MV-PHN-PL1-Stock-F11	Tryptone
Isolate_071_3	MQ210611-97	ASV97	p__Proteobacteria	c__Gammaproteobacteria	o__Burkholderiales	f__Comamonadaceae			0	MV-PHN-PL1-Stock-G11	Tryptone
Isolate_071_4	MQ210611-98	ASV97	p__Proteobacteria	c__Gammaproteobacteria	o__Burkholderiales	f__Comamonadaceae			0	MV-PHN-PL1-Stock-H11	Tryptone
Isolate_071_5	MQ210611-119	ASV97	p__Proteobacteria	c__Gammaproteobacteria	o__Burkholderiales	f__Comamonadaceae			0	MV-PHN-PL1-Stock-A3	Tryptone
Isolate_071_6	MQ210611-120	ASV97	p__Proteobacteria	c__Gammaproteobacteria	o__Burkholderiales	f__Comamonadaceae			0	MV-PHN-PL1-Stock-B3	Tryptone
Isolate_071_7	MQ210611-121	ASV97	p__Proteobacteria	c__Gammaproteobacteria	o__Burkholderiales	f__Comamonadaceae			0	MV-PHN-PL1-Stock-C3	Tryptone
Isolate_071_8	MQ210611-122	ASV97	p__Proteobacteria	c__Gammaproteobacteria	o__Burkholderiales	f__Comamonadaceae			0	MV-PHN-PL1-Stock-D3	Tryptone
Isolate_076_1	MQ210611-85	ASV17	p__Proteobacteria	c__Gammaproteobacteria	o__Burkholderiales	f__Comamonadaceae	g__Rhodoferax	s__midas_s_1744	0.992993	MV-PHN-PL1-Stock-A11	Tryptone
Isolate_076_2	MQ210611-86	ASV17	p__Proteobacteria	c__Gammaproteobacteria	o__Burkholderiales	f__Comamonadaceae	g__Rhodoferax	s__midas_s_1744	0.989166	MV-PHN-PL1-Stock-B11	Tryptone
Isolate_076_3	MQ210611-87	ASV17	p__Proteobacteria	c__Gammaproteobacteria	o__Burkholderiales	f__Comamonadaceae	g__Rhodoferax	s__midas_s_1744	0.116226	MV-PHN-PL1-Stock-C11	Tryptone
Isolate_076_4	MQ210611-88	ASV17	p__Proteobacteria	c__Gammaproteobacteria	o__Burkholderiales	f__Comamonadaceae	g__Rhodoferax	s__midas_s_1744	0.833868	MV-PHN-PL1-Stock-D11	Tryptone
Isolate_076_5	MQ210611-115	ASV17	p__Proteobacteria	c__Gammaproteobacteria	o__Burkholderiales	f__Comamonadaceae	g__Rhodoferax	s__midas_s_1744	0.88502	MV-PHN-PL1-Stock-E2	Tryptone
Isolate_076_6	MQ210611-116	ASV17	p__Proteobacteria	c__Gammaproteobacteria	o__Burkholderiales	f__Comamonadaceae	g__Rhodoferax	s__midas_s_1744	0.911842	MV-PHN-PL1-Stock-F2	Tryptone
Isolate_076_7	MQ210611-117	ASV17	p__Proteobacteria	c__Gammaproteobacteria	o__Burkholderiales	f__Comamonadaceae	g__Rhodoferax	s__midas_s_1744	1.38731e-05	MV-PHN-PL1-Stock-G2	Tryptone
Isolate_076_8	MQ210611-118	ASV17	p__Proteobacteria	c__Gammaproteobacteria	o__Burkholderiales	f__Comamonadaceae	g__Rhodoferax	s__midas_s_1744	0	MV-PHN-PL1-Stock-H2	Tryptone
Isolate_078_1	MQ210611-37	ASV1	p__Bacteroidota	c__Bacteroidia	o__Cytophagales	f__Microscillaceae	g__midas_g_29279	s__midas_s_35538	0.637509	MV-PHN-PL2-Stock-E5	Acetate
Isolate_078_2	MQ210611-38	ASV1	p__Bacteroidota	c__Bacteroidia	o__Cytophagales	f__Microscillaceae	g__midas_g_29279	s__midas_s_35538	0.696001	MV-PHN-PL2-Stock-F5	Acetate
Isolate_078_3	MQ210611-39	ASV1	p__Bacteroidota	c__Bacteroidia	o__Cytophagales	f__Microscillaceae	g__midas_g_29279	s__midas_s_35538	0.720532	MV-PHN-PL2-Stock-G5	Acetate
Isolate_078_4	MQ210611-40	ASV1	p__Bacteroidota	c__Bacteroidia	o__Cytophagales	f__Microscillaceae	g__midas_g_29279	s__midas_s_35538	0.749571	MV-PHN-PL2-Stock-H5	Acetate
Isolate_083_1	MQ210611-25	ASV23	p__Proteobacteria	c__Alphaproteobacteria	o__Rhizobiales	f__Hyphomicrobiaceae	g__Hyphomicrobium		0.5546	MV-PHN-PL2-Stock-A4	Acetate
Isolate_083_2	MQ210611-26	ASV23	p__Proteobacteria	c__Alphaproteobacteria	o__Rhizobiales	f__Hyphomicrobiaceae	g__Hyphomicrobium		0.5447	MV-PHN-PL2-Stock-B4	Acetate
Isolate_083_3	MQ210611-27	ASV23	p__Proteobacteria	c__Alphaproteobacteria	o__Rhizobiales	f__Hyphomicrobiaceae	g__Hyphomicrobium		0	MV-PHN-PL2-Stock-C4	Acetate
Isolate_083_4	MQ210611-28	ASV23	p__Proteobacteria	c__Alphaproteobacteria	o__Rhizobiales	f__Hyphomicrobiaceae	g__Hyphomicrobium		0	MV-PHN-PL2-Stock-D4	Acetate
Isolate_098_1	MQ210611-53	ASV29,42,58,65,56,60	p__Proteobacteria	c__Gammaproteobacteria	o__Pseudomonadales	f__Moraxellaceae	g__Acinetobacter		0.394	MV-PHN-PL2-Stock-E7	Acetate
Isolate_098_2	MQ210611-54	ASV29,42,58,65,56,60	p__Proteobacteria	c__Gammaproteobacteria	o__Pseudomonadales	f__Moraxellaceae	g__Acinetobacter		0.346	MV-PHN-PL2-Stock-F7	Acetate
Isolate_098_3	MQ210611-55	ASV29,42,58,65,56,60	p__Proteobacteria	c__Gammaproteobacteria	o__Pseudomonadales	f__Moraxellaceae	g__Acinetobacter		0.394	MV-PHN-PL2-Stock-G7	Acetate
Isolate_098_4	MQ210611-56	ASV29,42,58,65,56,60	p__Proteobacteria	c__Gammaproteobacteria	o__Pseudomonadales	f__Moraxellaceae	g__Acinetobacter		0.457	MV-PHN-PL2-Stock-H7	Acetate
Isolate_100_1	MQ210611-61	ASV22	p__Proteobacteria	c__Gammaproteobacteria	o__Burkholderiales	f__Nitrosomonadaceae	g__Ellin6067	s__midas_s_284	0.470469	MV-PHN-PL2-Stock-E8	Acetate
Isolate_100_2	MQ210611-62	ASV22	p__Proteobacteria	c__Gammaproteobacteria	o__Burkholderiales	f__Nitrosomonadaceae	g__Ellin6067	s__midas_s_284	0	MV-PHN-PL2-Stock-F8	Acetate
Isolate_100_3	MQ210611-63	ASV22	p__Proteobacteria	c__Gammaproteobacteria	o__Burkholderiales	f__Nitrosomonadaceae	g__Ellin6067	s__midas_s_284	0.0001	MV-PHN-PL2-Stock-G8	Acetate
Isolate_100_4	MQ210611-64	ASV22	p__Proteobacteria	c__Gammaproteobacteria	o__Burkholderiales	f__Nitrosomonadaceae	g__Ellin6067	s__midas_s_284	0.604602	MV-PHN-PL2-Stock-H8	Acetate
Isolate_101_1	MQ210611-74	ASV5	p__Proteobacteria	c__Gammaproteobacteria	o__Pseudomonadales	f__Pseudomonadaceae	g__Pseudomonas		0.988588	MV-PHN-PL1-Stock-B9	Casaminoacids
Isolate_101_2	MQ210611-75	ASV5	p__Proteobacteria	c__Gammaproteobacteria	o__Pseudomonadales	f__Pseudomonadaceae	g__Pseudomonas		0.987674	MV-PHN-PL1-Stock-C9	Casaminoacids
Isolate_101_3	MQ210611-76	ASV5	p__Proteobacteria	c__Gammaproteobacteria	o__Pseudomonadales	f__Pseudomonadaceae	g__Pseudomonas		0.990936	MV-PHN-PL1-Stock-D9	Casaminoacids
Isolate_101_5	MQ210611-103	ASV5	p__Proteobacteria	c__Gammaproteobacteria	o__Pseudomonadales	f__Pseudomonadaceae	g__Pseudomonas		0.6192	MV-PHN-PL1-Stock-A1	Casaminoacids
Isolate_101_6	MQ210611-104	ASV5	p__Proteobacteria	c__Gammaproteobacteria	o__Pseudomonadales	f__Pseudomonadaceae	g__Pseudomonas		0.627353	MV-PHN-PL1-Stock-B1	Casaminoacids
Isolate_101_7	MQ210611-105	ASV5	p__Proteobacteria	c__Gammaproteobacteria	o__Pseudomonadales	f__Pseudomonadaceae	g__Pseudomonas		0.624658	MV-PHN-PL1-Stock-C1	Casaminoacids
Isolate_101_8	MQ210611-106	ASV5	p__Proteobacteria	c__Gammaproteobacteria	o__Pseudomonadales	f__Pseudomonadaceae	g__Pseudomonas		0.70892	MV-PHN-PL1-Stock-D1	Casaminoacids
Isolate_105_1	MQ210611-65	ASV59	p__Actinobacteriota	c__Actinobacteria	o__Propionibacteriales	f__Propionibacteriaceae	g__Tessaracoccus	s__midas_s_1151	0	MV-PHN-PL2-Stock-A9	Acetate
Isolate_105_2	MQ210611-66	ASV59	p__Actinobacteriota	c__Actinobacteria	o__Propionibacteriales	f__Propionibacteriaceae	g__Tessaracoccus	s__midas_s_1151	0.0664	MV-PHN-PL2-Stock-B9	Acetate
Isolate_105_3	MQ210611-67	ASV59	p__Actinobacteriota	c__Actinobacteria	o__Propionibacteriales	f__Propionibacteriaceae	g__Tessaracoccus	s__midas_s_1151	0.1109	MV-PHN-PL2-Stock-C9	Acetate
Isolate_105_4	MQ210611-68	ASV59	p__Actinobacteriota	c__Actinobacteria	o__Propionibacteriales	f__Propionibacteriaceae	g__Tessaracoccus	s__midas_s_1151	0.1947	MV-PHN-PL2-Stock-D9	Acetate
Isolate_120_1	MQ210611-17	ASV37	p__Bacteroidota	c__Bacteroidia	o__Chitinophagales	f__Saprospiraceae	g__Ca_Brachybacter	s__Ca_Brachybacter_algidus	0	MV-PHN-PL2-Stock-A3	Acetate
Isolate_120_2	MQ210611-18	ASV37	p__Bacteroidota	c__Bacteroidia	o__Chitinophagales	f__Saprospiraceae	g__Ca_Brachybacter	s__Ca_Brachybacter_algidus	0	MV-PHN-PL2-Stock-B3	Acetate
Isolate_120_3	MQ210611-19	ASV37	p__Bacteroidota	c__Bacteroidia	o__Chitinophagales	f__Saprospiraceae	g__Ca_Brachybacter	s__Ca_Brachybacter_algidus	0	MV-PHN-PL2-Stock-C3	Acetate
Isolate_120_4	MQ210611-20	ASV37	p__Bacteroidota	c__Bacteroidia	o__Chitinophagales	f__Saprospiraceae	g__Ca_Brachybacter	s__Ca_Brachybacter_algidus	0	MV-PHN-PL2-Stock-D3	Acetate
Isolate_121_1	MQ210611-77	ASV2	p__Proteobacteria	c__Alphaproteobacteria	o__Rhodobacterales	f__Rhodobacteraceae	g__Paracoccus		0.997916	MV-PHN-PL1-Stock-E9	Casaminoacids
Isolate_121_2	MQ210611-78	ASV2	p__Proteobacteria	c__Alphaproteobacteria	o__Rhodobacterales	f__Rhodobacteraceae	g__Paracoccus		0.998408	MV-PHN-PL1-Stock-F9	Casaminoacids
Isolate_121_3	MQ210611-79	ASV2	p__Proteobacteria	c__Alphaproteobacteria	o__Rhodobacterales	f__Rhodobacteraceae	g__Paracoccus		0.995087	MV-PHN-PL1-Stock-G9	Casaminoacids
Isolate_121_4	MQ210611-80	ASV2	p__Proteobacteria	c__Alphaproteobacteria	o__Rhodobacterales	f__Rhodobacteraceae	g__Paracoccus		0.998403	MV-PHN-PL1-Stock-H9	Casaminoacids
Isolate_123_1	MQ210611-107	ASV2	p__Proteobacteria	c__Alphaproteobacteria	o__Rhodobacterales	f__Rhodobacteraceae	g__Paracoccus		0.995745	MV-PHN-PL1-Stock-E1	Casaminoacids
Isolate_123_2	MQ210611-108	ASV2	p__Proteobacteria	c__Alphaproteobacteria	o__Rhodobacterales	f__Rhodobacteraceae	g__Paracoccus		0.998611	MV-PHN-PL1-Stock-F1	Casaminoacids
Isolate_123_3	MQ210611-109	ASV2	p__Proteobacteria	c__Alphaproteobacteria	o__Rhodobacterales	f__Rhodobacteraceae	g__Paracoccus		0.992262	MV-PHN-PL1-Stock-G1	Casaminoacids
Isolate_123_4	MQ210611-110	ASV2	p__Proteobacteria	c__Alphaproteobacteria	o__Rhodobacterales	f__Rhodobacteraceae	g__Paracoccus		0.991924	MV-PHN-PL1-Stock-H1	Casaminoacids
Isolate_138_1	MQ210611-99	ASV74	p__Proteobacteria	c__Alphaproteobacteria	o__Rhodobacterales	f__Rhodobacteraceae	g__Rhodobacter		0	MV-PHN-PL1-Stock-A12	Tryptone
Isolate_138_2	MQ210611-100	ASV74	p__Proteobacteria	c__Alphaproteobacteria	o__Rhodobacterales	f__Rhodobacteraceae	g__Rhodobacter		0	MV-PHN-PL1-Stock-B12	Tryptone
Isolate_138_3	MQ210611-101	ASV74	p__Proteobacteria	c__Alphaproteobacteria	o__Rhodobacterales	f__Rhodobacteraceae	g__Rhodobacter		0	MV-PHN-PL1-Stock-C12	Tryptone
Isolate_138_4	MQ210611-102	ASV74	p__Proteobacteria	c__Alphaproteobacteria	o__Rhodobacterales	f__Rhodobacteraceae	g__Rhodobacter		0	MV-PHN-PL1-Stock-D12	Tryptone
Isolate_138_5	MQ210611-123	ASV74	p__Proteobacteria	c__Alphaproteobacteria	o__Rhodobacterales	f__Rhodobacteraceae	g__Rhodobacter		0.431696	MV-PHN-PL1-Stock-E3	Tryptone
Isolate_138_6	MQ210611-124	ASV74	p__Proteobacteria	c__Alphaproteobacteria	o__Rhodobacterales	f__Rhodobacteraceae	g__Rhodobacter		0.293407	MV-PHN-PL1-Stock-F3	Tryptone
Isolate_138_7	MQ210611-125	ASV74	p__Proteobacteria	c__Alphaproteobacteria	o__Rhodobacterales	f__Rhodobacteraceae	g__Rhodobacter		0.357707	MV-PHN-PL1-Stock-G3	Tryptone
Isolate_138_8	MQ210611-126	ASV74	p__Proteobacteria	c__Alphaproteobacteria	o__Rhodobacterales	f__Rhodobacteraceae	g__Rhodobacter		0.00114811	MV-PHN-PL1-Stock-H3	Tryptone
Isolate_142_1	MQ210611-41	ASV8	p__Proteobacteria	c__Gammaproteobacteria	o__Burkholderiales	f__Rhodocyclaceae	g__Ca_Proximibacter	s__Ca_Proximibacter_danicus	0.943347	MV-PHN-PL2-Stock-A6	Acetate
Isolate_142_2	MQ210611-42	ASV8	p__Proteobacteria	c__Gammaproteobacteria	o__Burkholderiales	f__Rhodocyclaceae	g__Ca_Proximibacter	s__Ca_Proximibacter_danicus	0.941453	MV-PHN-PL2-Stock-B6	Acetate
Isolate_142_3	MQ210611-43	ASV8	p__Proteobacteria	c__Gammaproteobacteria	o__Burkholderiales	f__Rhodocyclaceae	g__Ca_Proximibacter	s__Ca_Proximibacter_danicus	0.927728	MV-PHN-PL2-Stock-C6	Acetate
Isolate_142_4	MQ210611-44	ASV8	p__Proteobacteria	c__Gammaproteobacteria	o__Burkholderiales	f__Rhodocyclaceae	g__Ca_Proximibacter	s__Ca_Proximibacter_danicus	0.906487	MV-PHN-PL2-Stock-D6	Acetate
Isolate_149_1	MQ210611-29	ASV7	p__Proteobacteria	c__Gammaproteobacteria	o__Burkholderiales	f__Rhodocyclaceae	g__Thauera		0.832096	MV-PHN-PL2-Stock-E4	Acetate
Isolate_149_2	MQ210611-30	ASV7	p__Proteobacteria	c__Gammaproteobacteria	o__Burkholderiales	f__Rhodocyclaceae	g__Thauera		0.753415	MV-PHN-PL2-Stock-F4	Acetate
Isolate_149_3	MQ210611-31	ASV7	p__Proteobacteria	c__Gammaproteobacteria	o__Burkholderiales	f__Rhodocyclaceae	g__Thauera		0.893342	MV-PHN-PL2-Stock-G4	Acetate
Isolate_149_4	MQ210611-32	ASV7	p__Proteobacteria	c__Gammaproteobacteria	o__Burkholderiales	f__Rhodocyclaceae	g__Thauera		0.915444	MV-PHN-PL2-Stock-H4	Acetate
Isolate_150_1	MQ210611-33	ASV6	p__Proteobacteria	c__Gammaproteobacteria	o__Burkholderiales	f__Rhodocyclaceae	g__Thauera	s__midas_s_1356	0.86259	MV-PHN-PL2-Stock-A5	Acetate
Isolate_150_2	MQ210611-34	ASV6	p__Proteobacteria	c__Gammaproteobacteria	o__Burkholderiales	f__Rhodocyclaceae	g__Thauera	s__midas_s_1356	0.804671	MV-PHN-PL2-Stock-B5	Acetate
Isolate_150_3	MQ210611-35	ASV6	p__Proteobacteria	c__Gammaproteobacteria	o__Burkholderiales	f__Rhodocyclaceae	g__Thauera	s__midas_s_1356	0.696323	MV-PHN-PL2-Stock-C5	Acetate
Isolate_150_4	MQ210611-36	ASV6	p__Proteobacteria	c__Gammaproteobacteria	o__Burkholderiales	f__Rhodocyclaceae	g__Thauera	s__midas_s_1356	0.782244	MV-PHN-PL2-Stock-D5	Acetate
Isolate_161_1	MQ210611-82	ASV143	p__Proteobacteria	c__Gammaproteobacteria	o__Burkholderiales	f__Rhodocyclaceae	g__Uliginosibacterium	s__midas_s_53	0	MV-PHN-PL1-Stock-B10	Casaminoacids
Isolate_161_2	MQ210611-83	ASV143	p__Proteobacteria	c__Gammaproteobacteria	o__Burkholderiales	f__Rhodocyclaceae	g__Uliginosibacterium	s__midas_s_53	0.000185494	MV-PHN-PL1-Stock-C10	Casaminoacids
Isolate_161_3	MQ210611-84	ASV143	p__Proteobacteria	c__Gammaproteobacteria	o__Burkholderiales	f__Rhodocyclaceae	g__Uliginosibacterium	s__midas_s_53	0	MV-PHN-PL1-Stock-D10	Casaminoacids
Isolate_161_5	MQ210611-111	ASV143	p__Proteobacteria	c__Gammaproteobacteria	o__Burkholderiales	f__Rhodocyclaceae	g__Uliginosibacterium	s__midas_s_53	0	MV-PHN-PL1-Stock-A2	Casaminoacids
Isolate_161_6	MQ210611-112	ASV143	p__Proteobacteria	c__Gammaproteobacteria	o__Burkholderiales	f__Rhodocyclaceae	g__Uliginosibacterium	s__midas_s_53	0	MV-PHN-PL1-Stock-B2	Casaminoacids
Isolate_161_7	MQ210611-113	ASV143	p__Proteobacteria	c__Gammaproteobacteria	o__Burkholderiales	f__Rhodocyclaceae	g__Uliginosibacterium	s__midas_s_53	0	MV-PHN-PL1-Stock-C2	Casaminoacids
Isolate_161_8	MQ210611-114	ASV143	p__Proteobacteria	c__Gammaproteobacteria	o__Burkholderiales	f__Rhodocyclaceae	g__Uliginosibacterium	s__midas_s_53	0	MV-PHN-PL1-Stock-D2	Casaminoacids
Isolate_163_1	MQ210611-57	ASV34	p__Proteobacteria	c__Gammaproteobacteria	o__Burkholderiales	f__Rhodocyclaceae	g__Zoogloea		0.1098	MV-PHN-PL2-Stock-A8	Acetate
Isolate_163_2	MQ210611-58	ASV34	p__Proteobacteria	c__Gammaproteobacteria	o__Burkholderiales	f__Rhodocyclaceae	g__Zoogloea		0.0841	MV-PHN-PL2-Stock-B8	Acetate
Isolate_163_3	MQ210611-59	ASV34	p__Proteobacteria	c__Gammaproteobacteria	o__Burkholderiales	f__Rhodocyclaceae	g__Zoogloea		0.0571	MV-PHN-PL2-Stock-C8	Acetate
Isolate_163_4	MQ210611-60	ASV34	p__Proteobacteria	c__Gammaproteobacteria	o__Burkholderiales	f__Rhodocyclaceae	g__Zoogloea		0.1213	MV-PHN-PL2-Stock-D8	Acetate
Isolate_166_1	MQ210611-49	ASV37	p__Bacteroidota	c__Bacteroidia	o__Chitinophagales	f__Saprospiraceae	g__Ca_Brachybacter	s__Ca_Brachybacter_algidus	0	MV-PHN-PL2-Stock-A7	Acetate
Isolate_166_2	MQ210611-50	ASV37	p__Bacteroidota	c__Bacteroidia	o__Chitinophagales	f__Saprospiraceae	g__Ca_Brachybacter	s__Ca_Brachybacter_algidus	0	MV-PHN-PL2-Stock-B7	Acetate
Isolate_166_3	MQ210611-51	ASV37	p__Bacteroidota	c__Bacteroidia	o__Chitinophagales	f__Saprospiraceae	g__Ca_Brachybacter	s__Ca_Brachybacter_algidus	0	MV-PHN-PL2-Stock-C7	Acetate
Isolate_166_4	MQ210611-52	ASV37	p__Bacteroidota	c__Bacteroidia	o__Chitinophagales	f__Saprospiraceae	g__Ca_Brachybacter	s__Ca_Brachybacter_algidus	0	MV-PHN-PL2-Stock-D7	Acetate
Isolate_172_1	MQ210611-13	ASV18	p__Proteobacteria	c__Alphaproteobacteria	o__Sphingomonadales	f__Sphingomonadaceae	g__Sphingopyxis	s__midas_s_983	0.7873	MV-PHN-PL2-Stock-E2	Acetate
Isolate_172_2	MQ210611-14	ASV18	p__Proteobacteria	c__Alphaproteobacteria	o__Sphingomonadales	f__Sphingomonadaceae	g__Sphingopyxis	s__midas_s_983	0.0001	MV-PHN-PL2-Stock-F2	Acetate
Isolate_172_3	MQ210611-15	ASV18	p__Proteobacteria	c__Alphaproteobacteria	o__Sphingomonadales	f__Sphingomonadaceae	g__Sphingopyxis	s__midas_s_983	0.9191	MV-PHN-PL2-Stock-G2	Acetate
Isolate_172_4	MQ210611-16	ASV18	p__Proteobacteria	c__Alphaproteobacteria	o__Sphingomonadales	f__Sphingomonadaceae	g__Sphingopyxis	s__midas_s_983	0	MV-PHN-PL2-Stock-H2	Acetate
Isolate_175_1	MQ210611-9	ASV13	p__Proteobacteria	c__Alphaproteobacteria	o__Sphingomonadales	f__Sphingomonadaceae	g__Sphingopyxis	s__Sphingopyxis_bauzanensis	0	MV-PHN-PL2-Stock-A2	Acetate
Isolate_175_2	MQ210611-10	ASV13	p__Proteobacteria	c__Alphaproteobacteria	o__Sphingomonadales	f__Sphingomonadaceae	g__Sphingopyxis	s__Sphingopyxis_bauzanensis	0.3734	MV-PHN-PL2-Stock-B2	Acetate
Isolate_175_3	MQ210611-11	ASV13	p__Proteobacteria	c__Alphaproteobacteria	o__Sphingomonadales	f__Sphingomonadaceae	g__Sphingopyxis	s__Sphingopyxis_bauzanensis	0	MV-PHN-PL2-Stock-C2	Acetate
Isolate_175_4	MQ210611-12	ASV13	p__Proteobacteria	c__Alphaproteobacteria	o__Sphingomonadales	f__Sphingomonadaceae	g__Sphingopyxis	s__Sphingopyxis_bauzanensis	0.1296	MV-PHN-PL2-Stock-D2	Acetate
Isolate_179_1	MQ210611-1	ASV48	p__Proteobacteria	c__Gammaproteobacteria	o__Burkholderiales	f__Sutterellaceae	g__AAP99		0.0055	MV-PHN-PL2-Stock-A1	Acetate
Isolate_179_2	MQ210611-2	ASV48	p__Proteobacteria	c__Gammaproteobacteria	o__Burkholderiales	f__Sutterellaceae	g__AAP99		0.0061	MV-PHN-PL2-Stock-B1	Acetate
Isolate_179_3	MQ210611-3	ASV48	p__Proteobacteria	c__Gammaproteobacteria	o__Burkholderiales	f__Sutterellaceae	g__AAP99		0.0296	MV-PHN-PL2-Stock-C1	Acetate
Isolate_179_4	MQ210611-4	ASV48	p__Proteobacteria	c__Gammaproteobacteria	o__Burkholderiales	f__Sutterellaceae	g__AAP99		0.0085	MV-PHN-PL2-Stock-D1	Acetate
Isolate_181_1	MQ210611-69	ASV19	p__Proteobacteria	c__Alphaproteobacteria	o__Rhizobiales	f__Xanthobacteraceae	g__Rhodoplanes	s__midas_s_187	0.1449	MV-PHN-PL2-Stock-E9	Acetate
Isolate_181_2	MQ210611-70	ASV19	p__Proteobacteria	c__Alphaproteobacteria	o__Rhizobiales	f__Xanthobacteraceae	g__Rhodoplanes	s__midas_s_187	0.488916	MV-PHN-PL2-Stock-F9	Acetate
Isolate_181_3	MQ210611-71	ASV19	p__Proteobacteria	c__Alphaproteobacteria	o__Rhizobiales	f__Xanthobacteraceae	g__Rhodoplanes	s__midas_s_187	0.3443	MV-PHN-PL2-Stock-G9	Acetate
Isolate_181_4	MQ210611-72	ASV19	p__Proteobacteria	c__Alphaproteobacteria	o__Rhizobiales	f__Xanthobacteraceae	g__Rhodoplanes	s__midas_s_187	0.3432	MV-PHN-PL2-Stock-H9	Acetate
Isolate_185_1	MQ210611-21	ASV9	p__Proteobacteria	c__Gammaproteobacteria	o__Xanthomonadales	f__Xanthomonadaceae	g__Thermomonas	s__Thermomonas_carbonis	0.7274	MV-PHN-PL2-Stock-E3	Acetate
Isolate_185_2	MQ210611-22	ASV9	p__Proteobacteria	c__Gammaproteobacteria	o__Xanthomonadales	f__Xanthomonadaceae	g__Thermomonas	s__Thermomonas_carbonis	0.2235	MV-PHN-PL2-Stock-F3	Acetate
Isolate_185_3	MQ210611-23	ASV9	p__Proteobacteria	c__Gammaproteobacteria	o__Xanthomonadales	f__Xanthomonadaceae	g__Thermomonas	s__Thermomonas_carbonis	0.7484	MV-PHN-PL2-Stock-G3	Acetate
Isolate_185_4	MQ210611-24	ASV9	p__Proteobacteria	c__Gammaproteobacteria	o__Xanthomonadales	f__Xanthomonadaceae	g__Thermomonas	s__Thermomonas_carbonis	0.34	MV-PHN-PL2-Stock-H3	Acetate

## Sheet: Glycerol stocks
Isolate_ID	Target ASV	Phylum	Class	Order	Family	Genus	Species	Carbon source	RA colony 1	RA colony 2	RA colony 3	RA colony 4	SeqID colony 1	SeqID colony 2	SeqID colony 3	SeqID colony 4
Isolate_060_1	ASV4	p__Proteobacteria	c__Gammaproteobacteria	o__Burkholderiales	f__Comamonadaceae	g__Acidovorax		Acetate	0.999404	0.999717	0.999654	0.999774	MQ220228-119	MQ220228-120	MQ220228-121	MQ220228-122
Isolate_070_2	ASV12	p__Proteobacteria	c__Gammaproteobacteria	o__Burkholderiales	f__Comamonadaceae	g__Acidovorax	s__midas_s_1484	Acetate	0.999731	0.999697	0	0.999407	MQ220228-143	MQ220228-144	MQ220228-145	MQ220228-146
Isolate_076_1	ASV17	p__Proteobacteria	c__Gammaproteobacteria	o__Burkholderiales	f__Comamonadaceae	g__Rhodoferax	s__midas_s_1744	Tryptone	0	0.99974	0	0	MQ220228-111	MQ220228-112	MQ220228-113	MQ220228-114
Isolate_083_1	ASV23	p__Proteobacteria	c__Alphaproteobacteria	o__Rhizobiales	f__Hyphomicrobiaceae	g__Hyphomicrobium		Acetate	0	0	0	0	MQ220228-159	MQ220228-160	MQ220228-161	MQ220228-162
Isolate_098_3	ASV29,42,58,65,56,60	p__Proteobacteria	c__Gammaproteobacteria	o__Pseudomonadales	f__Moraxellaceae	g__Acinetobacter		Acetate	0.9991	0.9993	0.9989	0.9986	MQ220228-103	MQ220228-104	MQ220228-105	MQ220228-106
Isolate_100_4	ASV22	p__Proteobacteria	c__Gammaproteobacteria	o__Burkholderiales	f__Nitrosomonadaceae	g__Ellin6067	s__midas_s_284	Acetate	0	0	0	0	MQ220228-151	MQ220228-152	MQ220228-153	MQ220228-154
Isolate_105_4	ASV59	p__Actinobacteriota	c__Actinobacteria	o__Propionibacteriales	f__Propionibacteriaceae	g__Tessaracoccus	s__midas_s_1151	Acetate	0.983868	0.978559	0.980792	0.434	MQ220228-155	MQ220228-156	MQ220228-157	MQ220228-158
Isolate_121_4	ASV2	p__Proteobacteria	c__Alphaproteobacteria	o__Rhodobacterales	f__Rhodobacteraceae	g__Paracoccus		Casaminoacids	0.999487	0.99918	0.999082	0.998787	MQ220228-107	MQ220228-108	MQ220228-109	MQ220228-110
Isolate_138_5	ASV74	p__Proteobacteria	c__Alphaproteobacteria	o__Rhodobacterales	f__Rhodobacteraceae	g__Rhodobacter		Tryptone	0	0	0	0	MQ220228-115	MQ220228-116	MQ220228-117	MQ220228-118
Isolate_142_1	ASV8	p__Proteobacteria	c__Gammaproteobacteria	o__Burkholderiales	f__Rhodocyclaceae	g__Ca_Proximibacter	s__Ca_Proximibacter_danicus	Acetate	0	0	0	0	MQ220228-139	MQ220228-140	MQ220228-141	MQ220228-142
Isolate_149_4	ASV7	p__Proteobacteria	c__Gammaproteobacteria	o__Burkholderiales	f__Rhodocyclaceae	g__Thauera		Acetate	0	0	0	0	MQ220228-163	MQ220228-164	MQ220228-165	MQ220228-166
Isolate_150_1	ASV6	p__Proteobacteria	c__Gammaproteobacteria	o__Burkholderiales	f__Rhodocyclaceae	g__Thauera	s__midas_s_1356	Acetate	0.99895	0.999052	0.996272	0.998437	MQ220228-135	MQ220228-136	MQ220228-137	MQ220228-138
Isolate_163_2	ASV34	p__Proteobacteria	c__Gammaproteobacteria	o__Burkholderiales	f__Rhodocyclaceae	g__Zoogloea		Acetate	0	0	0	0	MQ220228-147	MQ220228-148	MQ220228-149	MQ220228-150
Isolate_172_3	ASV18	p__Proteobacteria	c__Alphaproteobacteria	o__Sphingomonadales	f__Sphingomonadaceae	g__Sphingopyxis	s__midas_s_983	Acetate	6e-05	0.995169	0	0	MQ220228-127	MQ220228-128	MQ220228-129	MQ220228-130
Isolate_175_2	ASV13	p__Proteobacteria	c__Alphaproteobacteria	o__Sphingomonadales	f__Sphingomonadaceae	g__Sphingopyxis	s__Sphingopyxis_bauzanensis	Acetate	0.998084	0.909926	0.778599	0.999599	MQ220228-123	MQ220228-124	MQ220228-125	MQ220228-126
Isolate_179_3	ASV48	p__Proteobacteria	c__Gammaproteobacteria	o__Burkholderiales	f__Sutterellaceae	g__AAP99		Acetate	0	0	0	0	MQ220228-163	MQ220228-164	MQ220228-165	MQ220228-166
Isolate_181_2	ASV19	p__Proteobacteria	c__Alphaproteobacteria	o__Rhizobiales	f__Xanthobacteraceae	g__Rhodoplanes	s__midas_s_187	Acetate	0	0	0	0	MQ220228-159	MQ220228-160	MQ220228-161	MQ220228-162
Isolate_185_4	ASV9	p__Proteobacteria	c__Gammaproteobacteria	o__Xanthomonadales	f__Xanthomonadaceae	g__Thermomonas	s__Thermomonas_carbonis	Acetate	0.999493	0.999352	0.999532	0.999431	MQ220228-131	MQ220228-132	MQ220228-133	MQ220228-134
